# Supplementary material for: Bioactive Components from Ampelopsis japonica with Antioxidant, Anti-α-Glucosidase, and Antiacetylcholinesterase Activities
Source: Antioxidants (Basel). 2022 Jun 23;11(7):1228. doi: 10.3390/antiox11071228 (PMC9312113; doi:10.3390/antiox11071228)
Supplement: Supplementary file 1 [file antioxidants-11-01228-s001.zip]

Archive with 1 entries (1 files):
- antioxidants-1755392-supplementary.pdf
